# Supplementary material for: A maternal germline mutator phenotype in a family affected by heritable colorectal cancer
Source: Genetics. 2024 Oct 15;228(4):iyae166. doi: 10.1093/genetics/iyae166 (PMC11631438; doi:10.1093/genetics/iyae166)
Supplement: iyae166_Supplementary_Data [file iyae166_supplementary_data.zip]

Archive with 3 entries (3 files):
- Supplementary_Figures_GENETICS-2024-307519.pdf
- Supplementary_Methods_GENETICS-2024-307519.pdf
- Supplementary_Tables_GENETICS-2024-307519.xlsx
