# Supplementary material for: A maternal germline mutator phenotype in a family affected by heritable colorectal cancer
Source: Genetics. 2024 Oct 15;228(4):iyae166. doi: 10.1093/genetics/iyae166 (PMC11631438; doi:10.1093/genetics/iyae166)
Supplement: iyae166_Supplementary_Data [file iyae166_supplementary_data.zip › Supplementary_Tables_GENETICS-2024-307519.xlsx]

## Sheet: Table S1. DNM totals
Individual ID	Parent Status	Parents and surrogates used for DNM calling	Family ID	Maternal ID	Maternal age at birth	Paternal ID	Paternal age at birth	Total DNMs before IGV inspection	Total DNMs after IGV inspection	Total accessible genome (bp)	mutation rate (DNM count/2*genome size/generation)	Total expected DNMs based parental age model (corrected for accessible genome size)	Phasing success rate (%)	Total phased mutations	Total phased to maternal haplotype	Total phased to paternal haplotype
C11	biallelic mother (Y179C/V234M)	Mother and father	1	P1	20	S1	24	67	49	2665818328	9.19042e-09	51	0.367347	18	7	11
C12	biallelic mother (Y179C/V234M)	Mother and father	1	P1	24	S1	28	92	71	2665818328	1.33167e-08	58	0.338028	24	4	20
C21	biallelic mother (Y179C/V234M)	Mother and 2 surrogate fathers	2	P2	34	NA	37	72	49	1895232586	1.29272e-08	53	0.22449	11	2	9
C22	biallelic mother (Y179C/V234M)	Mother and 2 surrogate fathers	2	P2	36	NA	39	58	34	2064764840	8.23338e-09	60	0.147059	5	0	5
C23	biallelic mother (Y179C/V234M)	Mother and 2 surrogate fathers	2	P2	32	NA	35	80	54	2115053451	1.27656e-08	56	0.333333	18	6	12
C31	biallelic father (Y179C/V234M)	Mother and father	3	S3	32	P3	36	100	79	2665818328	1.48172e-08	72	0.253165	20	6	14
C32	biallelic father (Y179C/V234M)	Mother and father	3	S3	29	P3	33	98	72	2665818328	1.35043e-08	67	0.319444	23	4	19
C41	monoallelic mother (V234M)	Mother and 1 surrogate father	4	P4	32	NA	37	64	46	1305645830	1.76158e-08	36	0.326087	15	1	14
C42	monoallelic mother (V234M)	Mother and 1 surrogate father	4	P4	36	NA	41	74	56	1305645830	2.14453e-08	40	0.421053	24	7	17
P1	monoallelic parents (Y179C; V234M)	3 surrogate parents	parent gen	NA	27	NA	38	128	39	1797940711	1.08457e-08	49	NA	NA	NA	NA
P2	monoallelic parents (Y179C; V234M)	3 surrogate parents	parent gen	NA	24	NA	35	76	NA*	856555267	NA	NA	NA	NA	NA	NA
P3	monoallelic parents (Y179C; V234M)	3 surrogate parents	parent gen	NA	29	NA	40	114	45	1714991316	1.31196e-08	49	NA	NA	NA	NA
P4	monoallelic parents (Y179C; V234M)	3 surrogate parents	parent gen	NA	39	NA	50	100	48	1280395855	1.87442e-08	45	NA	NA	NA	NA
									*P2 excluded from further analysis due to high amount of somatic mutations being misidentified as germline mutations

## Sheet: Table S2. Mutation spectra
Individual ID	Mutation Type	Observed mutation count	Expected mutation count under parental age model (correcting for accessible genome size)	Expected maternal contribution under parental age model (correcting for accessible genome size)	Expected paternal contribution under parental age model (correcting for accessible genome size)
C11	A>C	0	3.80563	0.804846	3.00078
C11	A>G	12	12.9173	3.20945	9.70783
C11	A>T	2	3.9348	1.00357	2.93123
C11	C>A	6	4.1534	1.04332	3.11008
C11	C>G	5	4.6999	0.993637	3.70627
C11	C>T	24	21.5818	6.02144	15.5604
C12	A>C	7	4.40181	0.924082	3.47773
C12	A>G	13	14.9443	3.68639	11.2579
C12	A>T	9	4.372	1.16256	3.20945
C12	C>A	10	4.70984	1.2023	3.50754
C12	C>G	5	5.53456	1.35135	4.18321
C12	C>T	27	24.205	6.53813	17.6669
C21	A>C	1	4.10427	0.86889	3.23538
C21	A>G	14	13.9517	3.4685	10.4832
C21	A>T	2	3.83583	1.10907	2.72676
C21	C>A	5	4.26674	1.13733	3.12942
C21	C>G	5	5.33343	1.5965	3.73693
C21	C>T	22	21.4962	5.56655	15.9296
C22	A>C	1	4.70228	0.99279	3.70949
C22	A>G	9	15.9847	3.96346	12.0212
C22	A>T	1	4.34827	1.26985	3.07842
C22	C>A	5	4.8639	1.30063	3.56327
C22	C>G	2	6.13375	1.87784	4.25591
C22	C>T	16	24.435	6.26458	18.1704
C23	A>C	2	4.3438	0.922368	3.42143
C23	A>G	9	14.7658	3.68159	11.0842
C23	A>T	2	4.1073	1.17464	2.93266
C23	C>A	10	4.54089	1.20617	3.33472
C23	C>G	7	5.62093	1.63977	3.98116
C23	C>T	24	22.9488	6.00722	16.9416
C31	A>C	5	5.59418	1.16256	4.43162
C31	A>G	20	18.9983	4.64028	14.3581
C31	A>T	4	5.2464	1.48052	3.76588
C31	C>A	8	5.82271	1.52026	4.30245
C31	C>G	7	7.20387	2.06676	5.1371
C31	C>T	35	29.4514	7.57151	21.8799
C32	A>C	4	5.14704	1.07313	4.07391
C32	A>G	23	17.4781	4.28257	13.1955
C32	A>T	5	4.9185	1.36128	3.55722
C32	C>A	7	5.40538	1.40103	4.00436
C32	C>G	4	6.57788	1.79848	4.77939
C32	C>T	29	27.484	7.18399	20.3
C41	A>C	3	2.79827	0.569388	2.22889
C41	A>G	17	9.49467	2.27269	7.22198
C41	A>T	2	2.60361	0.725118	1.87849
C41	C>A	3	2.90047	0.744584	2.15589
C41	C>G	3	3.58666	1.01225	2.57441
C41	C>T	18	14.6824	3.70832	10.9741
C42	A>C	2	3.09027	0.627787	2.46248
C42	A>G	18	10.4874	2.50628	7.98117
C42	A>T	4	2.81774	0.802983	2.01476
C42	C>A	7	3.173	0.822449	2.35055
C42	C>G	5	3.99545	1.18744	2.80801
C42	C>T	20	15.9672	3.96138	12.0058
P1	A>C	1	3.83326	0.683554	3.14971
P1	A>G	11	12.9339	2.72751	10.2064
P1	A>T	2	3.49819	0.864494	2.63369
P1	C>A	17	3.92708	0.8913	3.03578
P1	C>G	3	4.71786	1.09235	3.62552
P1	C>T	5	20.138	4.67095	15.4671
P3	A>C	3	3.84818	0.690371	3.15781
P3	A>G	18	12.9892	2.75509	10.2341
P3	A>T	1	3.47743	0.875749	2.60168
P3	C>A	17	3.92489	0.901318	3.02357
P3	C>G	2	4.76868	1.15701	3.61167
P3	C>T	4	20.0527	4.62165	15.4311
P4	A>C	4	3.58888	0.658598	2.93028
P4	A>G	8	12.1316	2.62962	9.50195
P4	A>T	5	3.12118	0.844724	2.27646
P4	C>A	21	3.59843	0.863813	2.73461
P4	C>G	6	4.56246	1.29333	3.26913
P4	C>T	4	18.121	4.0709	14.0501

## Sheet: Table S3. Phased mutation spect
Individual ID	Mutation Type	Observed mutation count phased to maternal haplotype	Observed mutation count phased to paternal haplotype	Expected mutation count phased to maternal haplotype under parental age model (corrected for accessible genome size and individual phasing success rate)	Expected mutation count phased to paternal haplotype under parental age model (corrected for accessible genome size and individual phasing success rate)
C11	A.C	0	0	0.295658	1.10233
C11	A.G	0	4	1.17898	3.56614
C11	A.T	1	0	0.36866	1.07678
C11	C.A	1	0	0.38326	1.14248
C11	C.G	1	0	0.365009	1.36149
C11	C.T	4	7	2.21196	5.71605
C12	A.C	1	1	0.312366	1.17557
C12	A.G	1	4	1.2461	3.80549
C12	A.T	0	3	0.392976	1.08488
C12	C.A	2	3	0.406411	1.18565
C12	C.G	0	1	0.456793	1.41404
C12	C.T	0	8	2.21007	5.9719
C21	A.C	1	0	0.195057	0.72631
C21	A.G	0	1	0.778642	2.35337
C21	A.T	0	0	0.248975	0.61213
C21	C.A	0	0	0.255318	0.702522
C21	C.G	1	2	0.358397	0.838903
C21	C.T	0	6	1.24963	3.57604
C22	A.C	0	0	0.145999	0.545514
C22	A.G	0	2	0.582862	1.76783
C22	A.T	0	0	0.186742	0.452709
C22	C.A	0	0	0.191269	0.52401
C22	C.G	0	0	0.276152	0.62587
C22	C.T	0	3	0.921262	2.67211
C23	A.C	0	0	0.307456	1.14048
C23	A.G	1	2	1.2272	3.69473
C23	A.T	0	0	0.391547	0.977553
C23	C.A	1	3	0.402058	1.11157
C23	C.G	0	1	0.546589	1.32705
C23	C.T	4	6	2.00241	5.64721
C31	A.C	0	0	0.294318	1.12193
C31	A.G	2	4	1.17476	3.63495
C31	A.T	0	0	0.374815	0.953388
C31	C.A	0	2	0.384877	1.08923
C31	C.G	1	1	0.523232	1.30053
C31	C.T	3	7	1.91684	5.53921
C32	A.C	0	1	0.342805	1.30139
C32	A.G	3	7	1.36804	4.21523
C32	A.T	0	2	0.434854	1.13633
C32	C.A	0	0	0.447551	1.27917
C32	C.G	0	1	0.574515	1.52675
C32	C.T	1	8	2.29489	6.48472
C41	A.C	0	1	0.18567	0.726811
C41	A.G	0	4	0.741093	2.35499
C41	A.T	0	0	0.236452	0.612552
C41	C.A	1	1	0.242799	0.703007
C41	C.G	0	0	0.33008	0.839482
C41	C.T	0	8	1.20924	3.57851
C42	A.C	0	1	0.264331	1.03683
C42	A.G	4	5	1.05528	3.36049
C42	A.T	0	1	0.338098	0.848319
C42	C.A	0	3	0.346295	0.989706
C42	C.G	1	0	0.499976	1.18232
C42	C.T	2	7	1.66795	5.05508
